# Supplementary material for: Highly regulated growth and development of the Ediacara macrofossil Dickinsonia costata
Source: PLoS One. 2017 May 17;12(5):e0176874. doi: 10.1371/journal.pone.0176874 (PMC5435172; doi:10.1371/journal.pone.0176874)
Supplement: S1 Dataset — (XLSX) [file pone.0176874.s005.xlsx]

## Sheet: TL vs. TW
BED	Specimen		Length	Width
1TFB	256	184	11.12	9.9
	192	88	19.11	14.16
	238	191	10.95	9.56
	180	80	9.46	8
	245	294	24.18	19.99
	283	159	8.81	7.81
	205	257	15.37	12.82
	263	207	8.82	7.22
	341	230	133.34	111.91
	184	288	11.97	10.53
	326	182	11.26	10.06
	172	97	7.67	7.35
	230	176	24.64	22.52
	201	152	8.93	7.72
1TFA	677	642	9.67	7.99
	747	730	8.08	6.62
	687	563	17.03	15.58
	711	675	35.65	31.46
	599	595	10.43	9.82
1TFA 2	755	767	16.1	14.3
	778	536	11.75	10.69
	781	548	16.41	15.32
	818	759	14.71	11.74
	823	680	49.62	45.31
	826	652	8.77	8
	827	668	6.28	5.5
	842	640	5.28	5.13
1TLS	141	52	19.47	16.02
	float	2	12.95	9.6
	142	82	22.77	20.37
	161	105	24.77	22.48
	154	207	29.4	22.91
	128	170	26.03	23.89
	152	115	12.86	12.19
	168	201	13.39	10.67
1TBOF	157	206	11.54	10.62
	148	65	5.89	5.04
	162	133	7.05	6.23
	185	66	5.6	4.93
	211	163	8.27	6.5
	151	207	9.2	8.43
	145	60	4.61	4.36
	165	155	10.06	8.25
	218	165	9.71	8.93
	142(138)	191(187)	6.05	5.52
	213	119	6.18	5.6
	238	166	8.43	6
	unknown	BOF A	7.24	6.09
	-46	93	4.15	3.38
	53	137	29.28	26.81
	104	44	59.91	45.81
	161	-18	10.18	8.48
	229	181	8.31	5.12
	236	-18	12.94	11.07
	285	107	3.43	2.81
1TT	112	171	26.99	25.54
	107	230	28.11	23.89
	76	251	15.1	12.78
	55	256	25.11	18.82
STCB	269	7	17.94	15.63
	376	82	15.53	12.29
	432	284	76.72	67.72
STCF	195	145	54.88	42.95
STCG	shim 1		41.75	36.84
	shim 2		43.16	34.12
	303	151	17.48	13.68
STCH	234	157	37.39	35.42
STCHI		1	50.66	45.52
		2	56.24	55.93
		4	64.47	57.55
STCJ	484	320	36.97	29.4
	412	546	28.14	24.4
	529	530	73.27	67.65
	461	442	32.52	27.93
	287	332	34.46	31.55
	350	525	39.83	33.87
	395	350	30.86	27.62
	175	295	36.7	28.19
STCX	521	615	48.19	36.32
	441	452	18.17	15.78
	186	276	57.1	48.53
	239	438	76.69	69.71
	219	470	40.02	34.51
	403	435	63.53	59.51
	600	494	54.15	50.84
STCI	247	513	30.64	27.61
	438	394	13.74	11.82
	555	320	16.09	15.91
	258	506	17.62	17.35
	295	525	16.22	12.52
	283	518	12.91	12.12
	196	411	28.02	22.62
	289	191	19.25	17.55
	422	485	19.54	18.43
	515	340	21.37	17.14
	520	493	19.9	19.09
	243	191	19.58	18.97
	347	358	16.38	13.74
	484	308	19.15	17.52
	168	326	24.94	19.64
	222	466	18.03	14.85
	561	523	15.68	14.42
	333	539	18.33	17.61
	407	435	11.88	10.46
	569	440	19.77	17.89
	470	555	15.64	13.25
	333	348	18.12	16.3
	355	323	11.46	10.46
	195	250	13.47	12.74
	311	405	16.11	15.17
	550	382	14.84	13.27
	488	405	19.58	18.04
	341	511	13.85	12.31
	344	507	14.62	13.37
	427	454	14.76	12.61
MM3	44	298	29.52	21.9
	57	296	22.88	20.53
	69	263	19.68	17.93
	73	214	20.17	15.55
	80	251	7.45	6.15
	87	191	18.91	16.08
	118	255	25.25	20.63
	119	126	29.17	24.28
	127	191	11.18	9.41
	129	336	25.68	22.65
	131	284	18.4	13.81
	133	327	27.02	22.35
	135	389	20.91	16.52
	142	235	27.98	25.02
	166	333	14.3	12.31
	170	69	16.51	14.55
	178	400	45.15	34.88
	180	392	12.94	9.53
	194	365	16.07	14.93
	196	339	11.94	10.25
	202	102	24.75	22.17
	205	388	29.55	24.32
	210	371	13.86	12.39
	219	395	9.51	8.73
	224	206	30.71	25.64
	224	363	18.62	15.59
	234	274	7.71	6.19
	237	274	25.7	22.16
	242	275	23.4	19.52
	246	264	22.84	19.41
	247	197	39.84	32.11
	248	230	12.7	11.5
	248	267	17.64	15.12
	255	336	10.19	7.75
	257	324	24.1	20.78
	262	290	14.74	13.07
	270	337	19.72	16.51
	273	188	21.43	20.12
	279	308	26.11	22.13
	286	279	17.15	16.84
	287	322	18.3	16.98
	295	250	29.87	23.23
	296	318	20.35	18.66
	296	256	14.55	13.19
	306	350	23.26	19.4
	316	254	36.53	32.12
	332	222	15.01	13.95
	354	440	25.54	20.97
	359	300	15.84	12.79
	361	128	16.86	14.02
	366	284	11.17	11.21
	368	147	16.12	14.75
	368	345	19.53	16.71
	369	130	23.18	19.67
	369	135	19.33	18.46
	373	205	12.17	10.32
	374	166	14.25	11.85
	378	244	18.58	14.85
	381	129	24.38	20.42
	381	85	26.88	22.64
	382	149	22.85	20.02
	384	167	29.31	23.13
	388	327	17.52	17.1
	394	239	22.16	18.74
	398	284	8.02	7.55
	399	198	6.84	5.61
	400	432	18.65	14.2
	402	211	52.85	46.39
	418	247	19.04	16.38
	425	320	11.14	9.16
	425	292	35.69	27.69
	428	69	60.03	46.31
	430	211	24.89	21.74
	432	434	25.51	19.74
	443	327	22.31	19.01
	444	93	15.36	13.57
	448	381	14.94	12.19
	455	180	37.93	30.79
	455	210	13.03	11.18
	465	344	29.82	21.79
	466	409	12.62	9.76
	471	397	21.52	18.98
	478	85	14.1	11.24
	480	399	9.74	7.93
	494	342	25.61	22.26
	495	380	14.37	12.07
	498	231	14.18	11.78
	498	120	18.03	14.02
	511	290	8.12	6.23
	514	379	17.67	15.89
	518	123	11.85	10.29
	520	389	10.88	8.32
	525	181	21.01	18.76
	525	230	10.44	9.32
	528	387	44.96	34.98
	529	221	17.09	13.99
	533	115	25.33	21.76
	534	206	15.91	14.36
	536	323	12.82	12.08
	538	174	28.47	23.5
	616	321	37.86	32.68
	652	278	43.03	39.07
	659	253	36.57	30
	665	227	41.67	35.52
	692	241	27.58	24.95
	693	240	8.93	7.99
	720	320	18.06	14.21
	725	186	20.66	16.5
	740	349	24.93	20.28
	743	396	24.39	19.34
	761	359	32.29	28.82
	767	421	14.51	10.92
	792	415	46.54	39.67
	800	328	10	9.43
	829	372	17.89	13.57
	841	347	24.77	21.9
	861	383	36.71	30.51
	895	340	28.62	26.29
	912	355	30.11	23.55
	fl 9a		27.47	21.36
	float 10a		30.64	30.64
	float 1a		27.76	23.18
	float 1b		17.05	16.32
	float 6a		32.09	25.87
	float 7a		19.73	16.19
	float 7b		20.68	19.27
	float 8a		18.91	16.09
	float 8b		12.75	11.23
	float 8c		18.04	16.74
	float 8d		17.99	17.59
	324	220	31.12	27.55
MM5	304	230	20.35	18.56
	369	246	19.37	15.88
	297	239	19.72	17.25
	450	352	30.95	29.62
Gully	22	49	17.83	14.69
	3	39	11.57	9.95
	80	27	15.06	14.17
	20	98	21.65	18.8
	88	5	21.62	19.91
	24	96	27.45	21.2
	Float 1		26.08	21.59
Mawsonites bed	2a		19.91	17.31
parv	141	985	13.32	10.58
SAM		P41053	30.28	27.44
		P40989	25.41	22.46
		P41019	26	23.6
		P41014	15.18	14.28
		P14371b	13.06	12.28
		P14331	16.34	17.58
		P14355	28.44	21.93
		P14363	25	19.68
		P14389a	26.5	21.52
		P14351	13.22	12.22
		P48730a	23.23	19.69
		P14364	32.98	28.57
		P40994	13.23	10.72
		P13718	29.81	28.32
		P14365b	32.52	25.28
		P40408a	26.93	25.34
		P41030	13.51	12.83
		P44341	140.55	130.11
		P40879	12.74	11.71
		P40878	10.14	7.99
		P21156	24.83	20.56
		P12900	32.24	26.27
		P14344	17.49	14.19
		P40135	71.34	54.01
		P35204	18.01	15.55
		P40459	31.51	27.61
		P40882	20.1	17.09
		P41022a	14.68	14.53
		P41022b	10.62	9.86
		P14373	51	42.45
		P14368	18.24	16.47
		P41510	21.56	18.66
		P41200	30.09	25.04
		P41125	72.3	60.6
		P41018a	8.7	7.54
		P41018b	8.78	7.28
		P41057	41.39	34.67
		P41040	10.3	8.9
		P43245	24.17	19.43
		P43251	25.13	21.21
		P41013	46.29	36.4
		P40995	12.46	11.06
		P42161	40.26	38.5
		P31991a	30.31	28.1
		P41100	10.66	8.83
		P14356	22.57	17.37
		P14395	51.92	42.59
		P43195	6.38	5.05
		P41080	36.97	30.05
		P41049a	6.4	5.45
		P41074	10.28	9.93
		P41048	36.9	30.76
		P43275	38.4	32.68
		P40174a	16.84	15.65
		P41080	42.2	40.73
		P41202a	32.07	27.74
		P41086	19.91	16.75
		P41089	10.32	9.36
		P41206	20.29	16.14
		P41205	7.63	5.87
		P40566d	17.65	16.35
		P43147	80.71	77.09
		P47761	28.22	23.31
		P40860	13.53	11.84
		P47758	49.63	48.97
		D207a	16.46	14.02
		D284a	16.75	13.46
		D275	24.15	20.44
		3	19.37	16.73
		D166	19.08	14.42
			21.13	18.51
			18.39	14.18
			22.76	19.71
		P40845a	18.46	15.21
		D138	23.63	22.35
			20.42	17.38
		P49377	107.32	82.07
		P49358	11.64	10.37
		P49351	9.06	7.84
		P49356	9.59	7.89
		P49282	31.17	26.8
		P49275	63.96	60.41
		P40135	94.73	81.88
		P41058	12.98	12.16
		P40992b	55.3	46.23
		P41026	18.72	15.97
		P40984	35.58	28.22
		P40988a	55.9	43.06
		P40990	35.49	31.3
		P42139	48.44	41.56
		P48730b	32.4	30.18
		P49310a	27.56	22.39
		P14370	42.12	39.12
		P14358	37.71	32.67
		P40877	22.04	20.98
		P14432	19.62	15.89
		P40867	20.19	17.52
		P41197	43.75	36.51
		P41046	65.55	56.03
		P40997	38.65	27.82
		P41031	27.76	24.24
		P41054	40.07	35.75
		P41092	45.71	36.89
		P43279	37.88	32.03
		P48717	11.61	10.98
		P41113	33.91	27.01
		P41093	16.19	15.89
		P41021	55.2	51.8
		P12749	62.47	59.2
		P40162	24.52	24.11
		P40979	32.62	28.78
		P40969	38.48	36.55
		M	115.91	86.85
		E09C, 1BT	102.39	86.23
		D164	19.65	16.83
		A5	37.37	30.47
		440	26.08	23.59
		E135	31.48	27.37
		245	36.33	31.69
			28.21	23.92
		C8	22.58	17.8
		A72	52.68	46.29
		D207	21.47	17.32
		D207'	19.3	16.17
		P49281	29.47	26.39
		P13760b	34.8	31.97
		P41010	21.79	15.96
		P14365a	24.3	18.03
		P12725	31.2	23.28
		P49309	25.78	20.8
		P41003	57.84	41.55
		P41043b	25.11	19.42
		P41201	21.15	16.75
		P47770	60.85	43.49
		P40295	35.17	24.85
		P40299	50.59	40.52
		P40902	7.2	5.44
		P41194	19.77	14.98
		P47769	39.58	31.23
		9	24.26	18.32
		G14	16	11.8
		D174	14.11	9.58
			48.37	35
		D275	23.25	16.88
		P49355	72.5	60.86
		P143670	61.7	44.93
			10.93	10.13
		P14354	10.18	10.93
		P40409	31.49	35.81
		P41016	40.74	40.11
		P41004	11.71	11.71
		P41072	13.87	13.56
		P40720b	20.32	19.6
		P41085b	37	35.28
		P40319	18.57	17.81
		P41079a	9.44	10.8
		P41203	12.48	12.32
		P14361	24.84	24.93
		P14391	8.98	10.15
		P41051	6.19	6.75
		P41070	15.33	15.26
		P40174b	19.91	13.89
		P41202b	20.98	20.65
		P41204a	22.78	22.72
		P41204b	14.91	14.55
		P41204d	22.4	19.86
			16.94	17.29
		D213	28.38	30.02
			13.05	12.56
			18.72	17.87
		A79	27.42	27.33
		D276	58.25	60.63
			13.39	14.23
		P14390	27.4	23.76
		P41015a	10.26	8.87
		P14221	19.11	15.89
		P31991b	33.4	27.88
		P47762	63.51	57.74
		P12557	63.57	62.6
			18.93	16.75
		15"	17.53	14.56
		P40566b	43.9	38.73
		P41011	44.42	38.52
		P41081	51.52	48.49
		P12776	39.23	36.75
		P41088	31.77	29.59
		P40866	10.59	9.05
		P14386	69.6	61.94
		P14366	41.71	36.05
Crisp		P32351	12.78	13.36
		P34200	11.35	11.23
		P34205	15.06	14.49
		P34206	13.97	10.44
		P34209	12.48	11.59
		P34216	8.62	8.59
		P34217	11.76	9.58
		P34219	16.49	14.13
		P34220	13.21	13.05
		P34221	14.1	12.48
		P34222	11.92	8.04
		P34223	9.41	9.03
		P34224	17.45	17.29
		P34226	11.3	10.45
		P34228	14.42	12.89
		P34230	9.03	8.45
		P34232	16.18	14.13
		P34233	13.21	13
		P34235	15.39	14.33
		P34239	20.34	17.74
		P34240	13.57	13.47
		P34241	8.44	7.53
		P34243	16.76	14.99
		P34244	17.74	14.68
		P34245	18.34	16.04
		P34254	10.81	9.44
		P34256	8.07	6.27
		P34257	11.05	8.97
		P34258	21.11	16.98
		P34259	14.34	12.64
		P34261	11.07	9.01
		P34262	10.94	10.09
		P34264	12.04	11.46
		P34266	9.37	7.58
		P34267	9.34	8.04
		P34268	18.41	18.49
		P34270	12.31	10.18
		P34272	19.75	17.2
		P34273	16.37	15.53
		P34275	8.93	7.87
		P34277	14.79	14.06
		P34278	13.48	11.1
		P34279	13.65	11.81
		P34280	11.63	11.45
		P34283	10.77	10.53
		P34285	12.85	12.83
		P34287	10.52	9.01
		P34288	8.68	8.17
		P34295	11.83	10.83
		P34296	17.49	15.79
		P34297a	17.93	15.93
		P34297b	10.12	9.01
		P34301	13.69	11.65
		P34302	12.99	11.24
		P34313	6.65	6.18
		P34314	8.41	6.61
		P34317	15.29	14.09
		P34317?b	8.3	7.04
		P34318	10.92	8.72
		P34321	18.4	16.79
		P34322	11.87	10.06
		P34324	6.63	6.11
		P34328	9.95	7.33
		P34330	9.41	7.73
		P34331	20.51	17.17
		P34333	9.44	7.93
		P34337	9.51	8.27
		P34339	14.36	12.94
		P34340	11.9	10.05
		P34341	12.15	10.27
		P34342	17.46	14.85
		P34343	13.09	12.13
		P34345	19.05	16
		P34346	9.24	9.28
		P34352a	16.43	14.81
		P41195	6.53	6.04
Fat Dic Rocks		3Da	21.85	21.89
		3Db	34.93	34.95
		4Da	16.47	13.41
		4Db	31.42	31.22
		MMB3b	30.64	31.36
		6Da	44.15	42.82
		5Da	22.27	20.64
Container		N12-14	65	55.93
		N07-83	14.1	13.84
		N08-36	31.66	33.66
		N08-37	45.96	36.4
		N09-17	12.27	11.26
		N06-60	76.63	73.53
		N06-36	51.79	37.45

## Sheet: TL vs mod#
Bed	Specimen	length	module number
	P41058	12.98	21
	P14371	13.06	16
	P43145	67.13	41
	P13718	29.81	26
	P40408	26.93	23
	P40409	31.49	34
	P43908	23.62	33
	P49310	27.56	31
	P49309	25.78	35
	P14370	42.12	43
	P40135	71.34	59
	P40459	31.51	32
	P14373	51	48
	P14368	18.24	21
	P41197	43.75	39
	P41200	30.09	17.5
	P41081	51.51	45
	P14391	8.98	14
	P41020	18.13	23
	P42161	40.26	26
	P41072	13.87	26
	P14356	22.57	30
	P40319	18.57	18
	P41074	10.28	13
	P12776	39.23	18
	P48717	11.61	23
	P40174	16.84	20
	P40174	19.91	16
	P41202	32.07	27
	P41087	38.25	35
	P41204	22.78	19
	P41203	12.48	26
	P40566	43.9	43
	P12749	62.47	56
	P40295	35.17	35
	P40162	24.52	24
	P41336	104.92	65
	P40979	32.62	28
	P47769	39.58	40
	P47763	88.85	81
	D207a	16.46	21
	D284a	16.75	26
	BTD275	24.15	32
	unlabelled 2 from random	18.72	16
	D174	14.11	23
	D207	21.74	24
	E02B17 Unlabelled	40.37	42
	P47824	87.52	63
	P49354	120.22	59
	P49282	31.17	35
	P40135	94.73	56
	P13760	47.34	36
	P41202b	20.98	22
	P40566c	33.99	38
STC B	341	78.47	51
	432	76.72	53
STC H	234	37.39	40
STC X	521	48.19	46
1TFA	711	35.65	36
	585	15.98	19
1TF	341	133.34	54
	230	24.64	23
STC I	347	16.38	18
	222	18.03	20
	258	17.62	18
	310	20.14	19
	333	18.33	20
	422	19.54	19
	427	14.76	17
	505	23.31	24
	1Da	42.82	36
Fat Dic	3Db	34.93	24
	4Db	31.42	24
	MMB3	30.64	29
	6Da	44.15	23
	5Da	22.27	20
	Unlabelled a	33.3	24
	N12-14	65	38
Container	N08-12	42.7	28
	N08-25	45.34	41
	N08-36	31.66	26
	N08-37	45.96	40
	N11-14	24.13	30
	N09-17	12.27	16
	N06-60	76.63	35
	N06-36	51.79	42
	N08-04	29	32
	TC	75	53
Float	43	29.52	27
MM3	61	19.82	19
	135	20.91	21
	170	16.51	19
	205	29.55	31
	273	21.43	20
	286	17.15	15
	295	29.87	24
	354	25.54	23
	359	15.84	19
	368	19.53	20
	369	19.33	22
	374	14.25	17
	388	17.52	18
	391	19.98	16
	394	22.16	22
	430	26.34	22
	435	25.51	24
	455	50.19	40
	455	37.93	35
	480	16.49	17
	494	25.61	25
	533	25.33	23
	600	20.6	21
	616	37.86	28
	743	24.39	21
	34	12.09	15
	35	13.95	17
	no number	8.55	14
Crisp	P34269	16.4	18
	P34206	13.97	17
	P34272	19.75	21
	D207a	19.76	23
	D207b	19.14	23
	D208a	18.67	22
	P34239	20.34	20
	P34221	14.1	19
	P34303	15.12	20
	P34224	17.45	22
	P34339	14.36	18
	P34331	20.51	18
	P34217	11.76	13
	P34322	11.87	16
	P34228	14.42	18
	P34266	9.37	10
	P34317	15.29	21
	P34244	17.74	20
	P34243	16.76	20
	P34227	20.41	20
	P34305	19.02	22
	P34264	12.04	15
	P34226	11.3	14
	P34219	16.49	22
	P34277	14.79	19
	P34258	21.11	19
	P34279	13.65	17
	P34231	20.3	21
	P34337	9.51	11
	P34297a	17.93	23
	P34297b	10.12	12
	P34340	11.9	14
	D232a	22.17	21
	label fell off	17.36	17
	P34321	18.4	21
	no label	8.77	16
	P34209	12.48	16
	P34304	16.77	19
	P34328	9.95	12
	P34346	9.24	12
	P34318	10.92	12
	P34216	8.62	11
	P34262	10.94	16
	no label	9.59	14
	P34270	12.31	14
	Rawnsley Bluff 76	26.36	27
	P34345	19.05	23
	P34352a	16.43	20
	P34223	9.41	13
	D208	16	23
	D96, BT	7.9	12
	P34241	8.44	11
	P34238	16.01	17
	P34229	11.73	13
	P34261	11.07	14
	P34232	16.18	18
	P34220	13.21	16
	P34237	10.97	14
	P34236	19.28	24
	P34268	18.41	21
	P34342	17.46	21
	P34235	15.39	21
	P34259	14.34	17
	P34320	11.88	13
	Crisp x1994	21.41	23
	P34267	9.34	13
	6	11.2	16
	5	13.68	17
	P34327	12.39	17
	P34289	14.94	17
	P34222	11.92	14
	D295	16.12	18
	no label	13.72	19
	no label	8.48	15
	P34341	12.15	16
	Y1	12.53	14
	P34273	16.37	20
			24.6521

## Sheet: MLM
Figure 4a							Figure S2a
Specimen	1TFA2 823 680	MM3 369 135	N06-60	P41074	P41202b		P40135	RU2	E02B17 UNL2	P49275	P49282
Module #	Midline	Midline	Midline	Midline	Midline		Midline	Midline	Midline	Midline	Midline
1	0.779	0.444	1.356	0.43	0.812		1.552	0.699	0.861	2.241	1.09
2	0.531	0.35	1.355	0.417	0.452		1.494	0.663	0.763	1.839	0.738
3	0.564	0.422	1.043	0.506	0.434		1.593	0.592	0.523	1.207	0.657
4	0.667	0.416	1.095	0.371	0.505		1.309	0.547	0.551	0.862	0.465
5	0.718	0.397	0.94	0.419	0.418		1.42	0.621	0.483	0.834	0.465
6	0.889	0.404	1.096	0.418	0.48		1.238	0.523	0.537	0.666	0.502
7	0.564	0.518	0.94	0.417	0.493		1.319	0.811	0.564	0.69	0.439
8	0.684	0.606	1.147	0.386	0.611		1.485	0.721	0.447	0.891	0.407
9	0.564	0.576	1.286	0.334	0.474		1.012	0.599	0.576	0.719	0.502
10	0.598	0.545	1.182	0.358	0.472		1.248	0.788	0.583	0.921	0.438
11	0.735	0.456	1.332		0.45		1.017	0.613	0.569	0.89	0.524
12	0.616	0.409	1.286		0.446		0.871		0.501	0.862	0.385
13	0.497	0.531	1.218		0.431		0.942		0.448	0.92	0.502
14	0.547	0.594	1.009		0.408		0.942		0.511	0.778	0.321
15	0.547	0.379	1.357		0.307		0.918		0.556	0.92	0.418
16	0.514	0.44	1.46		0.395		0.942		0.545	0.804	0.534
17	0.65	0.485	1.46		0.489		0.897		0.581	0.747	0.481
18	0.719	0.442	1.46		0.458		0.919		0.416	0.632	0.429
19	0.598	0.416	1.321		0.523		0.946		0.405	0.776	0.46
20	0.445		1.57		0.334		0.944		0.508	0.891	0.417
21	0.581		1.121		0.421		1.012		0.384	0.92	0.374
22	0.513		1.429		0.393		1.224		0.402	0.747	0.481
23	0.41		1.394				0.848			0.661	0.481
24	0.427		1.052				0.896			0.806	0.343
25	0.632		0.802				0.777			0.547	0.546
26	0.685		0.835				0.895			0.595	0.45
27	0.787		1.077				0.897			0.808	0.449
28	0.619		1.288				0.824			0.719	0.492
29	0.6		1.186				0.801			0.77	0.345
30	0.548		1.325				0.919			0.789	0.642
31	0.551		0.88				0.801			0.635	0.509
32	0.769		0.91				0.706			0.696	0.594
33	0.617		0.835				0.874			0.869	0.407
34	0.822		1.184				1.036			0.684
35	0.616						0.876			0.774
36	0.774						0.896			0.92
37	0.496						0.804			0.778
38	0.664						0.895			0.734
39	0.735						0.871			0.804
40	0.672						0.919			0.673
41	0.723						0.802			0.865
42	0.669						0.825			0.563
43	0.736						0.66			0.688
44	0.822						0.848			0.581
45	0.636						0.805			0.516
46	0.564						0.769			0.605
47	0.581						0.824			0.576
48	0.52						0.838			0.545
49	0.491						0.897			0.484
50	0.449						0.666			0.53
51										0.516
52										0.424
53										0.497
54										0.599
55										0.617
56										0.418

## Sheet: MLOM
Figure 4b												Figure S2b
Speicmen	1TFA2 823 680	1TFA2 823 680	MM3 369 135	MM3 369 135	N06-60	N06-60	P41074	P41074	P41202b	P41202b		P40135	P40135	RU2	RU2	E02B17 UNL2	E02B17 UNL3	P49275	P49275	P49282	P49282
Module #	Left outside	Right Outside	Left outside	Right Outside	Left outside	Right outside	Left outside	Right Outside	Left outside	Right Outside		Left Outside	Right Outside	Left Outside	Right Outside	Left outside	Right Outside	Top	Bottom	Top Side	Bottom Side
1	1.763	1.932	1.744	1.49	3.92	3.232	1.662	1.921	2.159	2.171		3.736	3.706	2.687	2.994	1.522	1.785			1.381	1.46
2	1.8	1.534	1.522	1.359	3.071	3.931	1.255	1.121	2.38	2.051		3.94	3.82	2.396	2.215	1.589	1.459			1.678	1.347
3	1.729	2.486	1.366	1.232	3.935	4.223	1.33	1.089	1.596	2.396		4.021	4.063	2.29	2.482	1.76	1.695			1.714	0.884
4	2.084	1.973	1.434	1.274	4.548	3.872	1.167	1.136	2.176	2.061		4.276	3.63	2.279	2.025	1.44	1.437		2.466	1.814	0.959
5	1.857	1.539	1.274	1.95	3.858	3.924	1.15	1.276	1.556	1.668		3.762	3.032	1.917	1.741	1.39	1.06	1.658	2.727	1.339	1.469
6	2.136	2.262	1.409	1.111	3.593	3.867	0.786	0.877	1.633	1.927		3.507	3.923	1.826	1.527	1.569	1.28	2.207	2.509	1.785	1.338
7	2.073	2.074	1.361	1.412	4.772	4.67	0.685	0.838	1.496	1.447		3.588	2.59	1.714	1.803	1.034	1.149	2.267	2.188	1.44	1.231
8	2.32	1.92	1.472	1.308	3.933	3.876	0.713	0.562	1.413	1.398		3.31	3.605	1.322	1.302	1.078	1.085	3.005	2.774	1.41	1.657
9	2.02	2.422	1.197	1.231	3.809	4.105	0.553	0.524	1.346	1.594		3.597	3.576	1.49	1.386	0.705	1.129	3.013	2.397	1.557	1.468
10	1.86	2.009	1.38	1.184	4.168	4.118	0.618	0.549	1.348	1.098		4.097	3.648	1.18	0.989	0.695	0.849	2.447	2.382	1.648	1.292
11	2.177	2.015	1.301	1.35	3.958	5.423			1.307	1.568		3.538	3.013	0.881	0.879	0.744	0.771	2.561	2.433	1.402	1.5
12	1.523	1.953	1.077	1.268	3.756	3.484			0.85	1.436		3.096	3.131			0.776	0.872	1.674	2.604	1.405	1.225
13	1.931	1.959	1.254	0.941	4.004	2.537			0.759	0.92		3.274	2.999			0.605	0.718	2.489	2.59	1.577	1.538
14	1.566	2.483	1.006	0.843	3.931	3.594			0.845	1.351		2.834	2.756			0.763	0.689	1.884	2.461	1.563	1.042
15	1.677	1.869	1.025	0.649	3.795	3.183			0.522	1.281		2.893	2.697			0.578	0.666	2.912	1.949	1.372	1.446
16	2.09	2.105	0.855	0.606	3.818	4.005			0.475	0.949		2.75	2.661			0.556	0.555	2.323	2.348	1.056	1.362
17	1.701	1.97	0.925	0.916	3.222	3.996			0.658	0.987		2.785	2.827			0.594	0.514	2.228	1.9	1.409	1.122
18	1.56	1.966	0.837	0.788	3.296	3.363			0.653	0.499		2.655	2.741			0.469	0.506	2.511	1.804	1.171	1.462
19	1.577	1.784	0.644	0.671	3.286	3.095			0.455	0.541		2.508	2.641			0.442	0.569	1.963	2.241	1.076	1.232
20	1.622	1.933	0.681	0.657	2.551	2.848			0.502			2.826	2.119			0.476	0.616	2.015	2.606	1.147	1.105
21	1.806	1.488	0.501	0.672	2.318	2.682			0.623			2.408	2.625			0.42		2.145	2.091	1.289	1.417
22	1.779	1.907	0.576	0.513	2.845	2.863			0.58			2.459	2.694					1.845	1.886	1.149	0.936
23	1.812	2.009			2.07	2.551			0.53			2.48	3.214					1.573	2.063	1.009	0.84
24	1.865	1.698			2.433	2.631						2.368	2.264					2.47	1.902	1.129	1.09
25	1.836	1.578			2.707	2.556						2.2	2.919					1.908	1.525	1.107	1.023
26	1.819	1.524			2.711	1.802						2.234	2.529					2.248	1.354	0.769	0.751
27	1.744	1.185			2.212	2.165						2.481	2.561					1.468	1.533	0.591	0.835
28	1.471	1.56			1.99	1.314						2.466	2.665					1.606	1.381	0.524
29	1.698	1.211			2.42	1.216						2.117	2.013					1.25	2.05	0.949
30	1.321	1.378			2.394	1.168						1.999	2.72					1.132	1.354	0.834
31	1.606	1.015			1.805	1.462						2.532	2.405					0.998	1.573	0.797
32	1.213	0.695			1.67	1.275						2.248	1.877					1.531	1.586	0.545
33	1.133	1.027			1.46	1.575						1.973	2.023					1.562	1.544
34	1.131	0.81				1.554						2.324	2.297					1.343	1.33
35	1.131	0.603										2.254	1.981					1.203	1.532
36	1.148	0.582										1.902	1.998						1.473
37	0.553	0.817										1.783	1.583						1.353
38	0.764	0.87										1.45	1.618						1.519
39	0.494	0.876										1.832	1.685						1.49
40	0.399	0.586										1.528	1.599						0.964
41	0.488	0.763										1.503	1.155						1.275
42	0.744	0.605										1.297	1.422						1.113
43	0.511	0.455										1.195	1.564						1.21
44	0.573	0.605										1.463	1.024						1.505
45	0.471	0.56										1.03	1.095						1.002
46	0.368	0.708										0.955	1.088						0.921
47	0.48	0.709										0.888	0.831						0.908
48	0.388	0.759										0.857	0.755						0.82
49		0.48											0.691						0.927
50		0.369																	0.612
51																			0.659
52																			0.517
53																			0.709
54																			0.827
55																			0.642
56																			0.617

## Sheet: MWM
Figure 5																	Figure S3
Specimen	L=48.83	1TFA2 823 680	1TFA2 823 680	L=19.33	MM3 369 135	MM3 369 135	L=76.63	N06-60	N06-60	L=10.28	P41074	P41074	L=20.98	P41202b	P41202b		93.243	P40135	P40135	18.034	RU2	RU2	22.204	E02B17 UNL 2		63.746	P49275	P49275	29.674	P49282	P49282
Module #	normalized module number	Left	Right	normalized module number	Left	Right	normalized module number	Left	Right	normalized module number	Left	Right	normalized module number	Left	Right		normalized module number	Left	Right	normalized module number	Left	Right	normalized module number	Left	Right	normalized module number	Top Length	Bottom length	normalized module number	Top Length	Bottom length
1	1.01729	13.132	13.06	0.878636	6.797	6.71	2.39469	29.49	26.139	0.934545	4.846	4.924	0.953636	8.761	9.114		1.82824	20.162	24.338	1.63945	8.676	8.441	1.05733	7.102	7.491	1.18048			0.927312	9.583	9.278
2	2.03458	13.872	14.196	1.75727	7.498	7.453	4.78937	30.236	29.37	1.86909	4.97	5.226	1.90727	9.539	9.918		3.65647	24.978	27.57	3.27891	9.205	8.816	2.11467	7.564	7.885	2.36096			1.85462	10.172	10.218
3	3.05187	15.357	15.049	2.63591	8.152	7.603	7.18406	32.132	32.678	2.80364	4.976	4.818	2.86091	9.914	9.927		5.48471	27.775	30.287	4.91836	7.931	8.639	3.172	7.762	8.203	3.54144			2.78194	10.829	10.502
4	4.06917	17.061	15.976	3.51455	8.5	7.92	9.57875	33.415	36.29	3.73818	4.823	4.905	3.81455	10.103	10.207		7.31294	29.589	32.36	6.55782	8.541	8.962	4.22933	8.429	8.634	4.72193	22.944	21.894	3.70925	11.533	10.841
5	5.08646	17.948	16.795	4.39318	9.033	8.512	11.9734	34.899	36.905	4.67273	4.512	4.598	4.76818	10.414	10.375		9.14118	30.834	33.751	8.19727	8.48	8.98	5.28667	8.533	8.749	5.90241	23.87	23.18	4.63656	12.213	11.26
6	6.10375	18.764	17.388	5.27182	9.315	8.688	14.3681	36.499	37.31	5.60727	4.17	4.39	5.72182	10.281	10.739		10.9694	31.177	34.136	9.83673	8.583	8.218	6.344	9.112	8.675	7.08289	25.437	23.986	5.56387	12.743	11.482
7	7.12104	19.609	18.725	6.15045	9.156	9.04	16.7628	36.74	38.332	6.54182	3.725	3.846	6.67545	10.389	10.419		12.7976	32.575	34.891	11.4762	8.305	7.593	7.40133	9.092	8.893	8.26337	26.7	24.797	6.49119	12.885	11.848
8	8.13833	20.697	19.288	7.02909	9.155	8.846	19.1575	36.587	38.023	7.47636	3.319	3.53	7.62909	10.722	10.287		14.6259	33.481	36.526	13.1156	7.48	6.74	8.45867	9.09	8.67	9.44385	27.315	25.026	7.4185	13.443	12.06
9	9.15563	21.368	19.796	7.90773	9.385	8.982	21.5522	36.862	37.469	8.41091	2.865	2.987	8.58273	10.188	10.219		16.4541	34.437	36.817	14.7551	6.938	5.878	9.516	9.225	8.062	10.6243	27.601	26.335	8.34581	13.213	12.561
10	10.1729	21.97	20.328	8.78636	9.332	9.037	23.9469	37.2	38.471	9.34545	2.482	2.645	9.53636	10.155	9.811		18.2824	36.672	37.807	16.3945	6.183	4.971	10.5733	8.892	7.791	11.8048	28.641	26.776	9.27313	13.1	12.771
11	11.1902	22.851	20.767	9.665	9.275	8.937	26.3416	38.054	38.267	10.28	2.175		10.49	9.552	9.612		20.1106	36.72	38.789	18.034	5.643	4.356	11.6307	8.292	7.658	12.9853	28.55	27.099	10.2004	13.431	12.97
12	12.2075	21.827	20.917	10.5436	8.931	8.029	28.7362	37.904	38.842				11.4436	9.178	8.869		21.9388	37.386	39.634				12.688	7.887	7.127	14.1658	28.236	27.306	11.1277	13.609	13.117
13	13.2248	21.754	21.409	11.4223	9.025	7.901	31.1309	37.703	38.844				12.3973	8.494	8.108		23.7671	37.6	39.812				13.7453	7.637	6.739	15.3463	28.477	26.943	12.0551	13.614	13.315
14	14.2421	23.181	21.776	12.3009	7.9	7.107	33.5256	36.867	37.324				13.3509	7.758	8.016		25.5953	38.402	40.397				14.8027	6.886	6.798	16.5267	29.474	27.275	12.9824	13.308	12.906
15	15.2594	23.007	21.806	13.1795	7.263	6.976	35.9203	36.49	36.211				14.3045	7.016	6.946		27.4235	39.045	40.308				15.86	6.752	6.314	17.7072	30.003	27.712	13.9097	13.135	12.659
16	16.2767	23.216	21.865	14.0582	6.198	6.574	38.315	35.547	34.49				15.2582	5.994	6.299		29.2518	38.912	40.658				16.9173	6.168	5.378	18.8877	30.106	27.615	14.837	12.663	12.379
17	17.294	23.477	22.056	14.9368	6.034	5.983	40.7097	33.83	34.164				16.2118	5.197	5.736		31.08	39.096	41.096				17.9747	5.82	4.863	20.0682	30.658	28.042	15.7643	12.85	12.215
18	18.3113	23.584	21.967	15.8155	5.305	5.367	43.1044	31.869	32.815				17.1655	4.447	5.187		32.9082	40.063	41.456				19.032	5.291	4.421	21.2487	30.941	28.58	16.6916	12.73	12.343
19	19.3285	23.386	22.273	16.6941	4.694	4.278	45.4991	31.081	31.207				18.1191	3.229	4.525		34.7365	40.365	41.4				20.0893	4.973	4.438	22.4291	30.764	28.076	17.6189	12.602	12.382
20	20.3458	22.895	22.658	17.5727	3.938	3.327	47.8937	30.141	30.003				19.0727	2.607	3.606		36.5647	40.589	41.589				21.1467	4.545	3.757	23.6096	30.67	28.214	18.5463	12.259	12.303
21	21.3631	23.363	22.476	18.4514	3.547	3.005	50.2884	29.486	30.063				20.0264	1.797	3.038		38.3929	40.593	41.067				22.204	4.1		24.7901	29.987	28.072	19.4736	12.146	12.135
22	22.3804	23.17	21.932	19.33	2.952		52.6831	27.052	28.552				20.98	2.283			40.2212	40.751	41.432							25.9706	29.678	27.917	20.4009	11.969	11.927
23	23.3977	22.834	21.659				55.0778	25.739	26.341								42.0494	41.261	39.689							27.1511	29.228	27.918	21.3282	11.52	11.419
24	24.415	22.317	21.302				57.4725	25.222	24.584								43.8776	40.549	39.808							28.3316	29.158	27.594	22.2555	10.955	10.884
25	25.4323	22.101	21.571				59.8672	23.631	22.734								45.7059	40.344	38.145							29.512	28.305	26.752	23.1828	10.7	10.721
26	26.4496	21.988	21.377				62.2619	21.554	21.774								47.5341	40.014	37.866							30.6925	28.285	27.179	24.1101	9.958	9.925
27	27.4669	21.406	20.143				64.6566	19.396	20.773								49.3624	38.793	36.722							31.873	27.8	25.849	25.0374	9.129	9.122
28	28.4842	21.181	19.498				67.0512	17.162	18.493								51.1906	37.933	35.479							33.0535	27.765	25.695	25.9647	8.596	8.405
29	29.5015	19.905	19.137				69.4459	14.488	15.565								53.0188	37.369	34.62							34.234	26.901	25.238	26.8921	8.118	7.989
30	30.5187	19.145	18.711				71.8406	13.504	13.306								54.8471	36.537	33.257							35.4144	26.815	24.609	27.8194	7.125	6.503
31	31.536	18.456	17.717				74.2353	11.912	10.446								56.6753	35.394	32.362							36.5949	25.948	24.585	28.7467	6.133	5.409
32	32.5533	18.19	16.93				76.63	9.182	7.741								58.5035	34.326	31.701							37.7754	25.254	24.166	29.674	5.208	4.84
33	33.5706	16.982	16.293														60.3318	33.23	31.96							38.9559	24.544	23.95
34	34.5879	16.142	15.583														62.16	32.213	30.613							40.1364	23.877	23.246
35	35.6052	15.335	14.661														63.9882	30.843	29.348							41.3169	22.869	22.67
36	36.6225	14.545	14.121														65.8165	30.181	27.856							42.4973	21.616	21.769
37	37.6398	13.279	12.054														67.6447	28.81	26.908							43.6778	19.906	20.402
38	38.6571	12.971	11.238														69.4729	27.93	25.617							44.8583		19.955
39	39.6744	11.557	10.551														71.3012	26.402	24.381							46.0388		18.662
40	40.6917	11.303	9.448														73.1294	26.329	23.182							47.2193		18.382
41	41.709	10.99	8.544														74.9576	24.989	22.162							48.3997		17.575
42	42.7263	10.133	7.389														76.7859	24.247	20.586							49.5802		16.701
43	43.7435	9.067	6.51														78.6141	23.27	18.818							50.7607		16.603
44	44.7608	8.214	5.52														80.4424	22.406	18.396							51.9412		15.264
45	45.7781	7.156	4.502														82.2706	21.272	16.146							53.1217		14.855
46	46.7954	5.904															84.0988	20.064	14.393							54.3021		14.293
47	47.8127	5.295															85.9271	18.719	13.296							55.4826		12.679
48	48.83	3.211															87.7553	17.674	12.116							56.6631		11.585
49																	89.5835	16.061	10.64							57.8436		10.762
50																	91.4118	14.78								59.0241		9.377
51																	93.24	13.248								60.2046		8.152
52																										61.385		6.649
53																										62.5655		5.453
54																										63.746		4.097

## Sheet: TL vs AVG MLM
Specimen	Length	avg MLM
FDR 4Db	30.835	0.751235
1TF 230 176	24.64	0.6348
1TFA 711 675	35.65	0.58124
1TFA2 823 680	48.813	0.600325
FDR 3Da	21.388	0.498625
FDR 3Db	34.93	0.568467
FDR 4Db1	31.42	0.704529
FDR MMB3a	30.64	0.691577
FDR unla	27.474	0.66919
MM3 43 292	29.52	0.667429
MM3 61 378	19.82	0.51375
MM3 135 389	20.91	0.5174
MM3 205 388	29.55	0.473571
MM3 369 135	19.33	0.478111
MM3 388 327	17.52	0.403
MM3 430 260	26.34	0.628867
MM3 455 180	37.93	0.568435
MM3 600 357	20.6	0.457
MM3 616 321	37.86	0.80125
N06-36	51.79	0.691513
N06-60	76.63	1.127
N08-04	29	0.448958
N08-12	42.7	0.797731
N08-36	31.66	0.557905
N09-17	12.27	0.303273
N11-14	24.13	0.363739
N12-14	65	0.833679
STCH 234 157	37.39	0.590857
TB BRW 631 426	63.259	0.699462
TC Float 2	53.253	0.761903
E02B17 D207 sp1	21.47	0.397895
E02B17 D207 sp2	19.3	0.418053
E02B17 D276	58.25	0.882783
E02B17 UNL 1	40.37	0.690813
E02B17 UNL 2	18.72	0.532455
E02B23 D174	14.11	0.287
P12749	62.47	0.74731
P12776	39.23	1.15867
P12900	32.24	0.678733
P13718	29.81	0.718909
P14356	22.57	0.522091
P14361	24.84	0.254875
P14366	41.71	0.554889
P14370	42.12	0.597556
P40135	94.73	0.97426
P40135a	71.34	0.735271
P40162	24.52	0.541056
P40174	16.84	0.372733
P40295	35.17	0.798471
P40299	50.59	0.784188
P40319	18.57	0.553091
P40408	26.93	0.511333
P40409	31.49	0.58484
P40566	43.9	0.757816
P40967	42.95	0.715147
P40979	32.62	0.651381
P40985	17.567	0.578217
P40993	73.177	1.30488
P41003	57.84	0.830937
P41019	26	0.329286
P41020	18.3	0.42419
P41022	14.68	0.729375
P41074	10.28	0.621286
P41087	38.25	0.699115
P41197	43.75	0.56127
P41200	30.09	0.555095
P41202a	32.07	0.588278
P41202b	20.98	0.494556
P41203	12.48	0.63515
P41204a	22.78	0.509333
P41204b	47.614	0.783057
P41204c	22.4	0.579643
P41336	126.056	1.27814
P42161	40.26	0.903316
P43908	23.62	0.37916
P47761	28.22	0.529464
Rand Unl 2	18.72	0.652455
P49402	12.727	0.224912
P49354	120.22	1.27148
P49309	25.78	0.41359
P49282	31.17	0.493545
P49275	63.96	0.768625
P48717	11.61	0.3342
P47824	87.52	0.964194
P47769	39.58	0.674818
		0.634329

## Sheet: FDR
Speimen- numbers refer to specimen labels at Nilpena
4Db							3Da							3db							4Db1							MMB3a							UNL	Left measured closest to the crack - incomplete
Module #	MLOM Left	MLOM Right	MLM	MW Left	MW Right		Module #	MLOM Left	MLOM Right	MLM	MW Left	MW Right		Module #	MLOM Left	MLOM Right	MLM	MW Left	MW Right		Module #	MLOM Left	MLOM Right	MLM	MW Left	MW Right		Module #	MLOM Left	MLOM Right	MLM	MW Left	MW Right		Module #	MLOM Left	MLOM Right	MLM	MW Left	MW Right
1	2.934	1.731	0.668	12.723	13.212		1	1.73	0	0.537	9.335			1	2.364	1.191			10.359		1	2.642		0.546	12.719			1			0.946	11.732	11.822		1	2.593	3.387	0.717	9.406	13.771
2	2.488	1.473	0.56	13.184	13.173		2	1.732	0	0.396	10.385			2	2.484	1.508			11.23		2	2.231		0.602	12.856			2			0.808	12.666	12.688		2	2.424	3.377	0.708	12.912	15.847
3	1.97	1.462	0.61	13.254	13.986		3	1.349	1.69		10.561			3	2.537	1.799			12.561		3	1.884		0.62	12.689			3			0.659	13.133	12.994		3	2.845	3.074	0.719	14.179	17.217
4	2.129	1.851	0.786	13.644	14.997		4	1.619	1.733		11.135			4	1.964	1.998			14.149		4	2.283		0.617	13.378	14.95		4	2.147	1.634	0.618	14.027	13.169		4	2.488	3.002	0.669	14.28	17.782
5	2.356	1.6	0.885	14.002	16.056		5	1.286	1.583		11.899	10.919		5	1.798	1.891	0.603	12.81	15.154		5	2.143		0.595	13.829	15.454		5	2.053	1.198	0.686	14.877	13.762		5	1.686	2.299	0.775	14.73	18.116
6	2.184	1.654	0.657	14.154	16.203		6	1.233	1.618	0.516	12.223	10.504		6	1.605	1.172	0.626	13.729	15.897		6	2.326	2.163	0.743	14.188	16.04		6	1.917	1.767	0.645	15.396	14.547		6	1.65	2.48	0.742	14.647	18.616
7	2.148	1.584	0.802	14.467	16.711		7	1.923	1.303	0.456	12.357	10.4		7	1.647	1.486	0.565	16.404	16.999		7	1.951	2.171	0.752	14.247	16.137		7	1.874	1.725	0.862	15.49	14.876		7	1.651	1.997	0.814	14.893	17.621
8	2.05	1.581	1.087	14.746	16.526		8	1.503	1.171	0.6	11.569	9.303		8	1.931	1.766		16.695	17.183		8	1.977	1.918	0.793	14.395	16.579		8	1.783	1.935	0.605	15.431	15.224		8	1.678	2.294	0.615		16.179
9	1.815	1.703	0.735	14.585	16.178		9	1.386	1.171	0.632	11.335	9.156		9	1.618	1.43		17.18	17.428		9	1.576	2.137	0.661	14.239	15.82		9	1.612	1.801	0.538	15.739	15.353		9	1.676	2.23	0.685		15.747
10	1.885	1.961	0.785	14.449	15.19		10	1.279	1.12	0.456	10.807	8.698		10	1.669	1.375	0.717	17.333	16.745		10	1.928	2.027	0.844	14.266	15.221		10	1.647	1.446	0.779	15.807	15.659		10	1.619	1.795	0.854		14.44
11	1.989	1.884	0.793	13.898	14.282		11	1.015	1.532	0.396	10.046	8.634		11	1.63	1.718	0.774	17.886	15.989		11	1.892	1.872	0.826	13.667	14.289		11	1.637	1.426	0.752	15.956	15.825		11	1.564	1.879	0.577		13.537
12	1.749	1.785	0.66	13.545	13.727		12	1.115	1.188		9.478	7.679		12	1.517	1.371	0.853	17.341	14.91		12	1.59	1.998	0.628	13.176	13.407		12	1.686	1.473	0.779	16.284	15.43		12	1.433	1.567	0.703		13.034
13	1.509	1.517	0.844	12.786	12.508		13	1.151	1.026		8.627	6.088		13	1.453	1.348	0.434	17.816	15.383		13	1.759	1.43	0.81	12.605	12.407		13	1.864	1.506	0.619	16.266	15.097		13	1.312	1.838	0.568		12.447
14	1.341	1.478	0.752	11.97	11.49									14	1.404	1.046	0.396	16.846	14.507		14	1.409	1.362	0.677	11.72	11.68		14	1.697	1.58	0.717	16.498	14.661		14	1.395	1.263	0.541		11.437
15	1.36	1.323	0.819	10.796	10.722									15	0.809	1.297	0.471	15.993	13.746		15	1.42	1.581	0.793	10.573	10.737		15	1.626	1.562	0.663	15.38	13.936		15	1.499	1.575	0.662		10.408
16	1.075	0.965	0.71	9.742	9.609									16	0.674	0.904	0.414	15.727	12.6		16	0.966	1.617	0.636	9.58	9.732		16	1.604	1.468	0.665	15.406	12.97		16	1.11	1.328	0.608		9.792
17	0.945	0.897	0.618	9.323	8.6									17	0.813	0.659	0.491	14.682	10.899		17	0.667	1.236	0.834	8.521	8.838		17	1.654	1.25	0.77	14.144	12.5		17	1.186	1.217	0.679	9.406	8.899
18					7.583									18	0.588	0.698	0.512	13.203										18	1.71	1.47	0.7	13.081	11.457		18	1.161	1.175	0.66	8.891	7.487
														19	0.386		0.51	12.213										19	1.293	1.231	0.647	12.006	10.431		19	1.088	0.817	0.541	7.864	6.471
														20	0.671		0.591	9.646										20	1.262	1.302	0.838	11.008	9.458		20	0.792	0.882	0.631	7.15	5.791
														21	0.688		0.57	8.653										21	1.035	1.018	0.741	10.26	8.258		21	0.99		0.585	6.063	4.576
																												22	1.08	1.022	0.618	8.943	7.463
																												23	0.733	0.916	0.574	7.492	6.579
																												24	0.872		0.599	6.514	6.056
																												25			0.614	4.33	5.645
																												26			0.539	3.447	4.087

## Sheet: 1TF
Speimen- numbers refer to location coordinates on beds at Nilpena
230s 176e							711s 675e							823s 680e
Module #	MLOM Left	MLOM Right	MLM	MW Left	MW Right		Module #	MLOM Left	MLOM Right	MLM	MW Left	MW Right		Module #	MLOM Left	MLOM Right	MLM	MW Left	MW Right
1	1.19		0.685	11.103			1	1.561	1.983		7.595			1	1.763	1.932	0.779	13.132	13.06
2	0.759		0.925	11.828			2	1.758	1.538		7.818			2	1.8	1.534	0.531	13.872	14.196
3	1.263		0.846	12.658			3	1.666	1.786		8.369			3	1.729	2.486	0.564	15.357	15.049
4	1.048		0.562	13.38			4	1.643	1.652		8.717			4	2.084	1.973	0.667	17.061	15.976
5	1.349		0.585	13.036			5	1.747	1.538		9.286			5	1.857	1.539	0.718	17.948	16.795
6	1.527		0.579	13.039			6	1.583	1.505		9.674			6	2.136	2.262	0.889	18.764	17.388
7	1.489	0.883	0.716	13.388			7	1.561	1.479		10.557			7	2.073	2.074	0.564	19.609	18.725
8	1.18	1.159	0.531	13.629	9.52		8	1.987	1.577		11.363	10.169		8	2.32	1.92	0.684	20.697	19.288
9	1.33	0.959	0.71	14.044	11.061		9	1.739	1.848		11.408	10.987		9	2.02	2.422	0.564	21.368	19.796
10	1.361	1.056	0.67	14.147	10.916		10	1.225	1.424		11.261	11.928		10	1.86	2.009	0.598	21.97	20.328
11	1.334	0.832	0.679	13.988	10.825		11	1.536	1.485	0.798	11.837	12.284		11	2.177	2.015	0.735	22.851	20.767
12	1.205	0.897	0.485	13.968	10.875		12	0	1.409	0.79	11.943	12.17		12	1.523	1.953	0.616	21.827	20.917
13	1.2	0.897	0.59	13.557	10.788		13	0	1.402	0.646	12.558	13.094		13	1.931	1.959	0.497	21.754	21.409
14	1.328	1	0.454	12.949	9.063		14	1.097	1.373	0.52	13.05	13.792		14	1.566	2.483	0.547	23.181	21.776
15	0.984	0.723	0.505	12.159	8.711		15	1.078	1.501	0.467	13.341	13.938		15	1.677	1.869	0.547	23.007	21.806
16	0.984			12.074			16	1.315	0.952	0.61	13.3	14.916		16	2.09	2.105	0.514	23.216	21.865
17	0.651			11.464			17	0.47	0.741	0.646	13.522	15.481		17	1.701	1.97	0.65	23.477	22.056
18	0.505			10.856			18	0.804	0.751	0.557	14.009	15.189		18	1.56	1.966	0.719	23.584	21.967
19	0.604			10.102			19	1.277	0.955	0.556	14.294	15.759		19	1.577	1.784	0.598	23.386	22.273
20	0.557						20	1.365	0.864	0.539	14.528	15.806		20	1.622	1.933	0.445	22.895	22.658
21	0.573						21	1.07	1.228	0.359	14.503	15.81		21	1.806	1.488	0.581	23.363	22.476
22	0.524						22	1.17	0.821	0.485	14.803	15.881		22	1.779	1.907	0.513	23.17	21.932
							23	1.177	1.067	0.359	14.88	15.967		23	1.812	2.009	0.41	22.834	21.659
							24	1.063	0.984	0.502	15.145	15.654		24	1.865	1.698	0.427	22.317	21.302
							25	0.887	0.904	0.556	14.968	15.75		25	1.836	1.578	0.632	22.101	21.571
							26	0.764	0.887	0.538	15.194	15.848		26	1.819	1.524	0.685	21.988	21.377
							27	0.618	0.917	0.718	15.03	15.728		27	1.744	1.185	0.787	21.406	20.143
							28		1.011	0.628	14.961	15.914		28	1.471	1.56	0.619	21.181	19.498
							29		0.857	0.502	14.484	15.686		29	1.698	1.211	0.6	19.905	19.137
							30		0.9	0.502	13.932	15.033		30	1.321	1.378	0.548	19.145	18.711
							31		0.606	0.574	13.123	14.616		31	1.606	1.015	0.551	18.456	17.717
							32		0.855	0.701	12.558	14.165		32	1.213	0.695	0.769	18.19	16.93
							33		0.517	0.664	10.886	13.034		33	1.133	1.027	0.617	16.982	16.293
							34		0.749	0.686	8.93	12.294		34	1.131	0.81	0.822	16.142	15.583
							35		0.675	0.628	7.47	10.214		35	1.131	0.603	0.616	15.335	14.661
														36	1.148	0.582	0.774	14.545	14.121
														37	0.553	0.817	0.496	13.279	12.054
														38	0.764	0.87	0.664	12.971	11.238
														39	0.494	0.876	0.735	11.557	10.551
														40	0.399	0.586	0.672	11.303	9.448
														41	0.488	0.763	0.723	10.99	8.544
														42	0.744	0.605	0.669	10.133	7.389
														43	0.511	0.455	0.736	9.067	6.51
														44	0.573	0.605	0.822	8.214	5.52
														45	0.471	0.56	0.636	7.156	4.502
														46	0.368	0.708	0.564	5.904
														47	0.48	0.709	0.581	5.295
														48	0.388	0.759	0.52	3.211
														49		0.48	0.491
														50		0.369	0.449
														Figure 2B

## Sheet: MM3
Speimen- numbers refer to location coordinates on beds at Nilpena
43s 292e							61s 378e							135s 389e							205s 388e							286s 278e							295s 250e							368s 345e							369s 135e
Module #	MLOM Left	MLOM Right	MLM	MW Left	MW Right		Module #	MLOM Left	MLOM Right	MLM	MW Left	MW Right		Module #	MLOM Left	MLOM Right	MLM	MW Left	MW Right		Module #	MLOM Left	MLOM Right	MLM	MW Left	MW Right		Module #	MLOM Left	MLOM Right	MLM	MW Left	MW Right		Module #	MLOM Left	MLOM Right	MLM	MW Left	MW Right		Module #	MLOM Left	MLOM Right	MLM	MW Left	MW Right		Module #
1	1.145	1.233	0.909	8.755	8.259		1	1.208		0.427	7.243			1		0.828			7.088		1	1.027	1.548	0.656	5.588	9.138		1	1.059			6.956			1	1.279	1.195		11.396	10.823		1	0.722			6.112			1
2	1.2		0.767	9.583	8.357		2	1.339		0.454	8.322			2		1.162			7.984		2	1.324	1.167	0.459	9.342	9.956		2	1.183	0.832		7.836	7.6		2	0.976			11.76			2	0.947			6.169			2
3	1.2		0.733	10.702	8.262		3	1.509		0.523	8.994			3		1.315			8.306		3	0.941	0.826	0.519	10.243	10.389		3	1.17	1.313		7.912	8.006		3	0.867			12.269			3	0.781			6.669			3
4	1.287		0.733	11.404	9.809		4	1.038		0.468	9.407			4		1.236			8.951		4	0.99	1.071	0.519	10.755	10.857		4	1.123	1.361		8.111	7.868		4	0.823	0.781		12.389	11.133		4	0.618	1.166		6.956	8.918		4
5	1.619		0.68	11.969	10.129		5	1.217		0.548	9.611			5		1.093			9.226		5	1.04	1.055	0.478	11.9	11.372		5	1.211	1.196		8.016	7.379		5	0.786	0.922		12.913	11.891		5	1.153	1.051		7.141	8.832		5
6	1.356	1.074	0.715	11.881	10.856		6	1.007	1.527	0.562	9.697	9.287		6		1.042			8.31		6	0	0.889	0.546	12.08	11.034		6	1.21	1.234		8.131	7.156		6	0.741	1.234		12.905	12.083		6	0.999	1.199		7.337	8.8		6
7	1.378	1.073	0.751	12.383	10.6		7	1.198	1.291	0.414	9.441	9.65		7	0.833	1.07	0.603	7.123	8.018		7	0	1.01	0.602	12.335	11.417		7	1.14			7.761			7	0.832	1.229		13.003	12.774		7	0.94	1.111		7.526	8.828		7
8	1.247	0.996	0.608	12.618	10.002		8	1.288	1.176	0.414	9.075	10.209		8	0.901	1.244	0.412	7.248	8.904		8	0	1.081	0.493	13.017	11.149		8	1.188			7.765			8	0.729	1.267		12.444	12.722		8	0.961			7.35			8
9	1.153	1.018	0.661	12.608	9.935		9	0.855	1.015	0.494	9.022	9.129		9	0.768	0.942	0.524	7.541	8.594		9	0	1.185	0.506	12.732	11.85		9	1.088			7.241			9	0.785	1.514		12.785	13.02		9	1.032			7.464			9
10	1.041	0.745	0.482	12.688	9.752		10	0.856	0.961	0.576	8.753	7.689		10	0.852	1.039	0.486	7.901	9.087		10	1.126	0.983	0.481	12.564	11.416									10		1.361			13.24		10				7.319			10
11	1.137	0.835	0.582	13.24	8.677		11	0.939	0.72	0.601	8.371	7.498		11	0.781	1.18	0.562	7.398	9.061		11	1.356	0	0.4	13.094	11.45									11		1.13			12.86		11							11
12	1.099	1.252	0.641	13.156	8.289		12	0.872	0.751	0.628	7.78	7.101		12	0.756	1.305		7.092	8.707		12	0.989	0	0.451	12.697	11.238									12	1.022	1.522		12.671	12.317		12	0.823	0.957			8.828		12
13	0.904	1.342	0.634	13.206	8.361		13	0.652	0.65	0.507	7.545	6.589		13	0.958	1.061		7.636	8.66		13	0.916	0	0.437	12.461	10.992									13	1.549	1.253		11.154	12.21		13	0.732	0.675			7.792		13
14	0.781	1.136	0.448	13.151	8.048		14	0.669	0.656	0.454	6.838	6.06		14	0.808	0.787		7.467	8.575		14	1.091	0	0.464	12.88	10.736									14	1.118	1.395		10.14	11.208		14		0.839		6.509	7.426		14
15	0.832	0.961		12.662	7.822		15			0.552				15	0.898	0.717		7.254	8.073		15	1.107	0	0.314	12.871	10.856									15	1.254	1.32		10.043	9.661		15		0.752		6.142	7.104		15
16	0.938	0.787		12.257	6.787		16			0.598				16	0.685	0.589		6.665	7.917		16	0.984	0	0.464	13.129	10.678									16	1.162	1.338		9.945	8.845									16
17	0.859	0.746		12.142	6.338									17	0.6	0.743		6.153	7.435		17	0.954	0.997	0.478	13.43	10.316									17	1.1	1.464		9.642	8.691									17
18		0.74			5.608									18	0.641	0.796		5.709	7.292		18	1.007	0.843	0.423	13.335	10.452									18	1.164	1.451		9.508	8.074									18
19		0.705			4.79																19	0.855	0.928	0.423	12.658	10.276									19	1.225	1.213		9.039	7.962									19
20		0.707			4.574																20	0.644	1.087	0.45	12.656	9.948									20	1.273	1.049		8.703	7.339									20
21		0.662			3.772																21	0.869	0.759	0.382	12.013	10.215									21	1.084			8.77										21
22		0.658			3.487																22	0.849	0.718			9.168									22	0.937			8.129										22
																																																	Figure 2D
[truncated: 47 more columns]

## Sheet: Conatiner
Specimens Housed in container on site are given N numbers as follows
N06-36							N08-04							N08-12							N08-36							N09-17							N11-14							N12-14
Module #	MLOM Left	MLOM Right	MLM	MW Left	MW Right		Module #	MLOM Left	MLOM Right	MLM	MW Left	MW Right		Module #	MLOM Left	MLOM Right	MLM	MW Left	MW Right		Module #	MLOM Left	MLOM Right	MLM	MW Left	MW Right		Module #	MLOM Left	MLOM Right	MLM	MW Left	MW Right		Module #	MLOM Left	MLOM Right	MLM	MW Left	MW Right		Module #	MLOM Left	MLOM Right	MLM	MW Left	MW Right
1	1.383	1.7	0.653	12.433	12.202		1	1.075	1.217	0.683	9.756	9.495		1	2.465	2.71	0.9	17.712	17.523		1	1.995	3.115	0.594	11.263	11.271		1	0.86	1.129	0.303	5.18	5.199		1							1	2.712		0.642	22.759	23.364
2	1.671	1.867	0.795	13.649	13.739		2	1.151	1.191	0.568	10.345	10.161		2	2.587	2.721	0.781	18.908	18.524		2	1.721	3.124	0.619	11.427	12.606		2	0.936	0.867	0.335	5.69	5.373		2							2	2.118		0.715	25.583	24.911
3	1.643	1.755	0.663	15.81	14.723		3	1.288	1.163	0.505	10.7	10.424		3	2.581	2.42	0.766	20.08	19.393		3	1.545	2.779	0.555	12.009	13.05		3	0.93	1.026	0.327	5.934	5.232		3							3	2.855		0.841	26.745	26.521
4	1.342	1.99	0.658	14.879	15.327		4	1.027	1.196	0.448	10.718	10.124		4	2.838	2.229	0.822	21.285	19.428		4	1.283	2.483	0.544	12.112	13.534		4	0.844	0.778	0.347	5.761	5.516		4		1.092			9.955		4	2.672		0.643	27.99	28.002
5	1.818	1.697	0.601	15.669	16.138		5	1.231	1.413	0.371	11.108	9.874		5	2.392		0.811	21.186			5	1.415	2.161	0.679	12.076	14.136		5	0.701	0.625	0.288	5.631	5.502		5		1.16	0.518		10.084		5	2.5		0.818	28.888	28.228
6	1.758	1.972	0.715	16.418	17.391		6	1.118	1.322	0.38	11.259	10.099		6	2.806		0.93	22.393			6	1.536	1.832	0.531	12.358	13.574		6	0.785	0.89	0.338	5.619	5.699		6		1.136	0.406		10.162		6	2.244		0.644	29.299	27.516
7	1.541	1.7	0.794	17.43	17.897		7	1.334	1.299	0.485	11.637	10.148		7	2.408		0.73	22.187			7	1.482	2.095	0.531	13.216	14.288		7	0.932	0.853	0.327	5.822	5.376		7		1.122	0.38		10.134		7	2.243		0.642	29.615	27.334
8	1.72	1.702	0.834	17.743	18.764		8	1.086	1.384	0.413	11.735	10.41		8	2.444		0.963	22.272			8	1.435	2.275	0.518	13.622	15.419		8	0.823	0.701	0.294	5.392	5.551		8		1.157	0.422		10.421		8	1.82		0.763	29.651	27.408
9	1.808	2.104	0.735	18.031	18.82		9	1.152	1.441	0.563	11.662	10.6		9	2.758		1.03	22.801			9	1.452	1.694	0.592	14.324	15.999		9	0.705	0.624	0.261	4.581	5.461		9		0.935	0.405		10.329		9	1.374		1.023	30.054	29.049
10	1.867	1.707	0.814	16.992	17.821		10	1.164	1.491	0.433	11.9	10.766		10	2.43		0.851	22.532			10	1.378	2.115	0.482	14.62	16.639		10	0.855	0.604	0.242	4.262	5.057		10		1.097	0.377		9.913		10	1.456		0.977	29.23	29.183
11	1.868	1.642	0.697	17.296	18.647		11	1.126	1.457	0.412	11.942	10.567		11	2.5		0.871	22.847			11	1.338	1.984	0.506	15.164	16.734		11	0.672	0.538	0.274	3.889	4.763		11		0.921	0.399		9.745		11	1.645		0.976	28.371	29.818
12	1.655	2.085	0.815	16.867	18.94		12	1.112	1.361	0.443	11.865	10.544		12	2.276		0.816	22.281			12	1.307	1.673	0.605	14.972	16.811		12	0.566	0.542		3.775	4.453		12	1.136	1.111	0.357	10.549	9.566		12	1.791		0.859	28.85	30.248
13	1.495	1.781	0.695	16.657	19.03		13	1.038	1.238	0.403	12.095	10.587		13	2.331		0.933	21.385			13	1.202	1.739	0.495	14.029	16.457		13	0.487	0.477		3.595	3.881		13	1.039	0.96	0.366	10.15	9.483		13	1.719		0.763	30.464	28.055
14	1.609	1.606	0.877	16.462	18.798		14	1.111	1.074	0.389	11.574	10.638		14	2.213		0.649	20.636			14	1.053	1.553	0.607	13.227	16.064		14		0.485			2.921		14	0.655	0.913	0.36	10.118	9.041		14	2.008	2.252	0.738	31.325	27.407
15	1.545	1.093	0.675	16.142	18.754		15	1.186	1.124	0.382	11.681	10.325		15	1.835		0.781	19.568			15	1.594	1.274	0.518	14.057	15.162									15	0.614	0.953	0.372	9.946	8.909		15	2.139	2.571	0.857	31.541	27.846
16	1.352	1.306	0.675	16.264	18.734		16	1.035	1.013	0.382	11.528	10.175		16	1.798		0.748	18.651			16	1.496	1.349	0.594	12.858	13.837									16	0.568	0.841	0.328	8.685	8.678		16	2.045	2.071	0.952	32.14	28.19
17	1.153	1.2	0.715	16.1	19.183		17	1.182	1.164	0.415	10.991	10.195		17	1.774		0.721	18.154			17	1.534	0.96	0.703	12.254	12.796									17	0.652	0.839	0.339	8.584	8.215		17	2.593	1.857	0.952	30.258	28.261
18	1.094	1.026	0.715	15.406	18.785		18	0.911	1.162	0.455	10.848	10.053		18	1.863	1.886	0.781	16.727	15.818		18	1.022	1.033	0.531	11.43	11.956									18	0.727	0.598	0.302	8.438	7.848		18	2.535	1.549	0.857	30.814	26.479
19	1.097	1.118	0.696	15.444	20.354		19	0.988	1.09	0.394	10.687	9.619		19	1.953	1.293	0.782	15.594	15.11		19	1.132	0.613	0.488	10.409	10.67									19	0.78	0.688	0.348	8.393	7.915		19	2.633	1.971	0.666	30.05	26.861
20	1.116	1.195	0.576	14.336	19.941		20	1.013	1.01	0.424	10.242	9.669		20	1.536	1.081	0.797	13.943	13.415		20	1.066	0.537	0.469	9.138	9.349									20	0.665	0.621	0.339	7.872	7.318		20	2.558	1.549	0.888	30.023	26.133
21	1.064	1.086	0.775	13.757	19.545		21	0.85	0.831	0.38	10.027	9.47		21	1.412	1.109	0.698	13.195	12.603		21		0.594	0.555		8.292									21	0.683	0.698	0.368	7.786	6.9		21	2.336	2.002	0.976	29.444	24.836
22	0.987	1.08	0.562	13.287	18.718		22	0.764		0.38	9.784	9.374		22	1.488	1.414	0.8	11.143	11.335																22	0.583	0.498	0.392	8.136	6.287		22	2.124	1.925	0.912	28.944	24.71
23	1.043	1.472	0.761	13.889	18.413		23			0.476	9.52			23	1.307	1.645	0.699	9.882	11.335																23	0.531	0.48	0.322	7.889	5.798		23	2.302	2.121	0.857	27.503	24.699
24	1.501	1.161	0.728	13.556	17.212		24			0.591	9.279			24	0.995	1.265	0.699	8.723	9.808																24	0.541	0.48	0.355	7.25	5.461		24	2.001	2.108	0.88	27.438	23.658
25	1.323	1.099	0.735	13.274	16.984									25	0.861	1.386	0.667	6.722	7.594																25	0.351	0.425	0.242	7.099	5.034		25	2.028	1.801	0.785	25.329	21.772
26	1.424	1.239	0.735	13.188	16.228									26		1.148	0.715		6.62																26	0.42	0.43	0.394	6.949	4.35		26	2.292	1.81	0.978	24.747	20.956
27	1.041	0.852	0.636	13.228	15.547																														27	0.344	0.247	0.275	6.936	3.667		27	1.972	1.745	0.88	24.498	19.294
28	1.228	0.695	0.755	13.172	14.59																																					28	1.613	1.321	0.859	23.766	19.181
29	1.141	0.547	0.794	13.18	13.354																																					29				21.828	17.795
30	1.169		0.775	12.99	12.2																																					30				20.667	16.774
31	1.067		0.715	12.232	11.589																																					31					14.331
32			0.577	10.764	10.83
33			0.517	9.814	10.231
34			0.477	9.575	9.274
35			0.611	8.889	8.755
36			0.642	8.85	8.074
37			0.7	8.558	7.882
38	0.648		0.568	7.888
39	0.723		0.508

[truncated: 7 more sheets: Assorted beds, SAM NoP#, SAM 1, SAM2, SAM 3, SAM 4, SAM 5]
